# Supplementary material for: Evaluation of TiO2 Based Photocatalytic Treatment of Odor and Gaseous Emissions from Swine Manure with UV-A and UV-C
Source: Animals (Basel). 2021 Apr 30;11(5):1289. doi: 10.3390/ani11051289 (PMC8146479; doi:10.3390/ani11051289)
Supplement: Supplementary file 1 [file animals-11-01289-s001.zip]

Archive with 1 entries (1 files):
- animals-1141416-supplementary.pdf
